# Supplementary material for: TLR4-Mediated Immune Dysfunction Links MASLD and Parkinson’s Disease: Insights from an Omics-Based Network Analysis
Source: NeuroSci. 2026 Feb 28;7(2):28. doi: 10.3390/neurosci7020028 (PMC13010768; doi:10.3390/neurosci7020028)
Supplement: Supplementary file 1 [file neurosci-07-00028-s001.zip]

Archive with 5 entries (5 files):
- DISEASE DISEASE ENRICMENT PD AND NAFLD 12.2025.xlsx
- NAFLD GENES search_C0400966 (3).zip
- NAFLD VARIANTS search_C0400966 (4).zip
- PARKINSON GENES search_C0030567 (3).zip
- PD VARIANTS search_C0030567 (4).zip
