# Supplementary material for: TLR4-Mediated Immune Dysfunction Links MASLD and Parkinson’s Disease: Insights from an Omics-Based Network Analysis
Source: NeuroSci. 2026 Feb 28;7(2):28. doi: 10.3390/neurosci7020028 (PMC13010768; doi:10.3390/neurosci7020028)
Supplement: Supplementary file 1 [file neurosci-07-00028-s001.zip › DISEASE DISEASE ENRICMENT PD AND NAFLD 12.2025.xlsx]

## Sheet: Disgenet
disease2_Name	ngenes_diseaseID_2	nvariants_diseaseID_2	disease2ClassName_MSH	shared_genes	jaccard_genes	pvalue_jaccard_genes	shared_variants	jaccard_variants	pvalue_jaccard_variants	sokal	ddaRelation
Diabetes Mellitus, Non-Insulin-Dependent	7000	45826	Endocrine System Diseases,Nutritional and Metabolic Diseases	2198	0.2642462130319788	330.0	254	0.005006603197130073	17.22225360097237
Non-Small Cell Lung Carcinoma	6213	1984	Respiratory Tract Diseases,Neoplasms	1953	0.2511574074074074	330.0	64	0.0090382714305889	41.73957014328533
Non-alcoholic Fatty Liver Disease	2130	616	Digestive System Diseases	978	0.2095115681233933	330.0	39	0.006796793307772743	36.69685180166314
Nonalcoholic steatohepatitis	1287	198	Digestive System Diseases	707	0.172607421875	330.0	16	0.0029945723376380313	17.220796000035236
Lymphoma, Non-Hodgkin	1311	1411	Immune System Diseases,Hemic and Lymphatic Diseases,Neoplasms	613	0.14546748932130993	236.18705701821145	38	0.0058157330884603614	22.42677392417901
Nonorganic psychosis	577	148	Mental Disorders	376	0.10115684691955878	209.61970793329954	30	0.005682894487592347	44.13190393484396
Noninfiltrating Intraductal Carcinoma	819	9	Neoplasms	394	0.09997462572951028	153.7999574203699	1	1.934610176049526E-4	1.559655457527961
Lymphoma, Non-Hodgkin, Familial	583	227	Immune System Diseases,Hemic and Lymphatic Diseases,Neoplasms	325	0.08611552729199788	150.85122150654692	26	0.00484893696381947	31.50383484581056
Non-Muscle Invasive Bladder Neoplasms	406	36	Urogenital Diseases,Neoplasms	211	0.05685798976017246	89.38755179037551	1	1.9245573518090838E-4	0.9755886483309737
Non-ST Elevated Myocardial Infarction	122	8	Cardiovascular Diseases,Pathological Conditions, Signs and Symptoms	94	0.02652370203160271	62.569024973609686	3	5.807200929152149E-4	5.782668674584957
Nonproliferative diabetic retinopathy	106	25	Cardiovascular Diseases,Eye Diseases,Endocrine System Diseases	83	0.02345295281152868	56.31773758127491	7	0.0013516122803630044	11.900715872477779
Mature T-Cell and NK-Cell Non-Hodgkin Lymphoma	199	1	Immune System Diseases,Hemic and Lymphatic Diseases,Neoplasms	110	0.030513176144244106	50.17085628288257	0
Infectious Mononucleosis	172	135	Immune System Diseases,Hemic and Lymphatic Diseases,Infections	99	0.02758428531624408	47.38573782748932	0
Non-Functioning Pituitary Neuroendocrine Tumor	196	7	Endocrine System Diseases,Nervous System Diseases,Neoplasms	106	0.029395452024403773	47.13036944912212	1	1.9353590090961874E-4	1.6674569897478821
Hereditary Nonpolyposis Colorectal Cancer	302	533	Neoplasms,Digestive System Diseases,Nutritional and Metabolic Diseases,Congenital, Hereditary, and Neonatal Diseases and Abnormalities	125	0.033847820200379096	39.47670847979105	4	7.0298769771529E-4	1.065912606176785
Non-Small Cell Adenocarcinoma	248	0	Neoplasms	107	0.029258955427946404	35.82563696309953	0
Raynaud Phenomenon	188	90	Cardiovascular Diseases,Skin and Connective Tissue Diseases	90	0.024903154399557276	34.57107129922304	1	1.9047619047619048E-4	0.6128732559064337
Non-small cell carcinoma (morphologic abnormality)	141	6	Neoplasms	73	0.020368303571428572	30.994070602780003	1	1.9357336430507162E-4	1.7337317880401741
Non-ischemic dilated cardiomyopathy	98	3		58	0.016310461192350956	28.923928181475777	2	3.874467260751647E-4	4.54089670703304
Sinonasal Carcinoma	72	1	Neoplasms	46	0.012987012987012988	25.133522047844128	0
Nonsyndromic cleft lip with or without cleft palate	207	249		81	0.022240527182866558	23.855246873269863	7	0.0012955765315565426	4.811011550101072
Primary Progressive Nonfluent Aphasia	31	5	Nervous System Diseases,Mental Disorders,Nutritional and Metabolic Diseases,Pathological Conditions, Signs and Symptoms	28	0.007956805910770106	22.790631486999995	1	1.936108422071636E-4	1.8122406916805998	0.687002649033245
Non-arthropod borne lymphocytic choriomeningitis	28	0		25	0.007104290991759022	20.10650767240279	0
Non-obstructive reflux-associated chronic pyelonephritis (disorder)	27	0		24	0.0068201193520886615	19.215406457339714	0
NONAKA MYOPATHY	75	500	Nervous System Diseases,Musculoskeletal Diseases,Congenital, Hereditary, and Neonatal Diseases and Abnormalities	41	0.011549295774647887	18.87162523685557	0
Non ST segment elevation acute coronary syndrome	45	3		31	0.008781869688385268	18.605009890388494	0
Non-Neoplastic Peripheral Nervous System Disease	60	0	Nervous System Diseases	36	0.010169491525423728	18.49043304095416	0
Non ST segment elevation myocardial infarction	60	2		36	0.010169491525423728	18.49043304095416	0
Non-specific syndromic intellectual disability	458	213	Nervous System Diseases,Behavior and Behavior Mechanisms,Mental Disorders,Pathological Conditions, Signs and Symptoms	120	0.031136481577581733	17.580856844412473	0
Mycobacterium Infections, Nontuberculous	48	5	Infections	31	0.00877441268044155	17.352638358150845	2	3.872966692486445E-4	4.019814011616762
